# Supplementary material for: Biomimetic Polymer Surfaces by High Resolution Molding of the Wings of Different Cicadas
Source: Materials (Basel). 2021 Apr 11;14(8):1910. doi: 10.3390/ma14081910 (PMC8068934; doi:10.3390/ma14081910)
Supplement: Supplementary file 1 [file materials-14-01910-s001.zip]

Archive with 1 entries (1 files):
- materials-1147900-supplementary.pdf
